# Supplementary material for: Detection of Coronaviruses and Genomic Characterization of Gammacoronaviruses from Overwintering Black-Headed Gulls (Chroicocephalus ridibundus) in Yunnan Province, China
Source: Microorganisms. 2025 Apr 10;13(4):874. doi: 10.3390/microorganisms13040874 (PMC12029519; doi:10.3390/microorganisms13040874)
Supplement: Supplementary file 1 [file microorganisms-13-00874-s001.zip › Table S1.xlsx]

## Sheet: Sheet1
Table S1. Comparison of the nucleotide/amino acid (nt/aa) similarities of non-structural proteins between BHG-GCoVs and other GCoVs.
	DLU1								DLU2
	Genome size	Whole genome	3CLpro	NiRAN	RdRp	ZBD	HEL1		Whole genome	3CLpro	NiRAN	RdRp	ZBD	HEL1
DLU1	27358	-	-	-	-	-	-		98.75/-	99.46/99.67	99.49/100.00	99.82/100.00	99.30/98.95	98.02/100.00
DLU2	27355	98.75/-	99.46/99.67	99.49/100.00	99.82/100.00	99.30/98.95	98.02/100.00		-	-	-	-	-	-
1	27382	94.70/-	99.13/99.02	97.43/98.07	98.94/99.65	97.54/98.95	99.81/100.00		94.31/-	99.24/99.35	97.43/98.07	99.12/99.65	98.25/100.00	98.02/100.00
2	27382	94.68/-	99.13/99.02	97.55/98.46	99.00/99.82	97.54/98.95	99.81/100.00		94.29/-	99.24/99.35	97.55/98.46	99.18/99.82	98.25/100.00	98.02/100.00
3	27248	89.51/-	93.14/97.71	90.73/94.98	94.30/99.29	91.93/97.89	94.52/99.15		89.56/-	93.46/98.04	90.86/94.98	94.36/99.29	91.58/97.89	94.43/99.15
4	27240	89.00/-	93.14/97.71	90.73/94.98	94.36/99.29	92.63/97.89	94.52/99.15		89.00/-	93.46/98.04	90.86/94.98	94.42/99.29	92.28/97.89	94.43/99.15
5	27364	81.90/-	78.65/87.91	90.35/95.75	93.12/98.59	90.18/97.89	94.90/98.87		81.95/-	78.65/88.24	90.48/95.75	93.18/98.59	90.53/97.89	95.00/98.87
6	27355	81.51/-	77.12/84.97	90.35/94.21	93.77/98.77	91.23/97.89	94.43/98.87		81.56/-	77.34/85.29	90.48/94.21	93.83/98.77	90.88/97.89	94.24/98.87
7	28893	80.69/-	93.68/98.04	87.52/90.35	94.12/99.12	91.23/97.89	94.05/99.15		80.72/-	94.01/98.37	87.64/90.35	94.06/99.12	90.88/97.89	94.15/99.15
8	28752	80.29/-	93.90/98.04	87.00/90.35	93.94/99.12	91.93/97.89	94.81/99.15		80.32/-	94.23/98.37	87.13/90.35	93.77/99.12	91.58/97.89	95.09/99.15
9	27374	79.09/-	78.65/84.64	85.59/92.66	91.83/98.06	90.18/96.84	92.07/98.30		79.10/-	78.87/84.97	85.59/92.66	91.89/98.06	89.82/96.84	91.60/98.30
10	28407	77.23/-	93.79/97.71	87.64/89.96	94.36/98.94	92.28/97.89	94.24/98.87		77.27/-	94.12/98.04	87.52/89.96	94.30/98.94	91.93/97.89	93.96/98.87
11	28991	76.91/-	94.12/98.04	86.74/90.35	94.42/99.12	91.93/97.89	94.81/99.15		76.89/-	94.44/98.37	86.87/90.35	94.36/99.12	91.58/97.89	94.62/99.15
12	28396	75.06/-	85.62/91.50	86.87/90.35	94.24/98.06	91.93/97.89	94.15/98.87		75.08/-	85.73/91.83	86.74/90.35	94.30/98.06	91.58/97.89	93.96/98.87
13	28612	71.44/-	78.98/88.89	86.10/90.35	94.24/99.12	92.63/97.89	94.81/98.87		71.45/-	78.98/89.22	86.23/90.35	94.30/99.12	92.28/97.89	94.24/98.87
14*	23302	-	99.02/99.02	99.61/99.23	99.29/100.00	97.54/98.95	96.98/98.58		79.31/-	99.13/99.35	99.36/99.23	99.47/100.00	98.25/100.00	96.69/98.58
15*	20645	-	98.37/98.69	97.68/98.84	98.47/99.65	98.25/98.95	98.49/100.00		72.93/-	98.47/99.02	97.68/98.84	98.53/99.65	98.95/100.00	98.02/100.00
16	28482	79.72/-	93.79/97.71	85.84/89.96	93.83/99.29	92.63/97.89	93.77/99.15		79.74/-	94.12/98.04	85.97/89.96	94.00/99.29	92.28/97.89	93.86/99.15
17	27754	74.38/-	72.11/70.59	86.23/88.42	93.83/98.77	89.12/96.84	94.05/99.15		74.38/-	72.11/70.59	85.84/88.42	93.89/98.77	88.77/96.84	93.96/99.15
18	27608	64.81/-	72.88/73.20	71.94/71.81	83.30/91.71	78.25/89.47	81.68/90.93		64.91/-	72.66/73.20	72.33/71.81	83.42/91.71	78.60/89.47	81.78/90.93
19	27464	64.35/-	72.11/71.24	70.79/68.34	81.19/87.30	77.89/87.37	77.24/82.15		64.42/-	72.11/71.24	70.79/68.34	81.19/87.3	78.25/87.37	76.96/82.15
20	28539	56.00/-	65.80/60.78	71.04/71.43	80.72/90.65	76.84/93.68	78.56/91.50		55.98/-	65.80/60.78	71.17/71.43	80.78/90.65	76.14/93.68	78.47/91.50
21	31686	41.68/-	57.08/49.67	59.07/57.53	69.01/75.35	71.58/80.00	66.85/75.84		41.71/-	57.08/49.67	59.07/57.53	69.13/75.35	71.93/80.00	66.85/75.84
*1:AvXc-GCoV(PP845453) 2:AvNp-GCoV(PP845452) 3:AvAi-GCoV(PP845465) 4:AvCt-GCoV(PP845464) 5:AvCa-GCoV(PP845467) 6:AvTt-GCoV(PP845466) 7:AvAc-GCoV(PP845444) 8:AvAa-GCoV(PP845446) 9:AvLl-GCoV(PP845470) 10:AvAp-GCoV(PP845431) 11:AvAz-GCoV(PP845436) 12:AvMp-GCoV(PP845420) 13:AvMs-GCoV(PP845388) 14:common gull GCoV*(OQ535494) 15:ruddy turnstone GCoV*(MT993597) 16:Shelduck_CoV(MK204411) 17:Duck_GCoV 271…
