# Supplementary material for: Detection of Coronaviruses and Genomic Characterization of Gammacoronaviruses from Overwintering Black-Headed Gulls (Chroicocephalus ridibundus) in Yunnan Province, China
Source: Microorganisms. 2025 Apr 10;13(4):874. doi: 10.3390/microorganisms13040874 (PMC12029519; doi:10.3390/microorganisms13040874)
Supplement: Supplementary file 1 [file microorganisms-13-00874-s001.zip › Table S2.xlsx]

## Sheet: Sheet1
Table S2. Comparison of the nucleotide/amino acid (nt/aa) similarities of structural proteins between BHG-GCoVs and other GCoVs.
	DLU1					DLU2
	S	E	M	N		S	E	M	N
DLU1	-	-	-	-		98.87/99.38	99.34/100.00	98.07/98.66	97.85/98.56
DLU2	98.87/99.38	99.34/100.00	98.07/98.66	97.85/98.56		-	-	-	-
1	93.49/93.78	94.39/97.00	90.22/95.98	85.60/88.76		92.87/93.60	95.05/97.00	91.07/97.31	85.92/89.00
2	93.52/93.78	94.39/97.00	90.37/96.43	85.60/88.76		92.90/93.60	95.05/97.00	91.22/97.76	85.92/89.00
3	95.61/96.44	96.70/98.00	90.37/96.88	92.84/95.22		95.91/96.26	96.70/98.00	91.07/97.76	93.40/95.45
4	90.65/91.73	96.70/98.00	90.37/96.88	92.84/95.45		90.50/91.56	96.70/98.00	91.07/97.76	93.40/95.69
5	87.05/90.48	90.10/96.00	90.81/96.43	87.51/90.19		87.08/90.21	90.76/96.00	91.67/97.76	87.67/90.43
6	87.05/90.48	89.44/93.00	90.81/96.43	86.24/90.19		87.08/90.21	90.10/93.00	91.67/97.76	86.56/90.43
7	57.83/53.32	82.84/92.00	90.52/96.43	88.23/89.71		57.86/53.41	83.50/92.00	91.37/97.76	88.23/89.95
8	58.50/54.81	84.16/92.00	90.67/96.43	88.23/89.95		58.53/54.81	84.82/92.00	91.52/97.76	88.23/90.19
9	85.63/89.05	88.12/95.00	90.52/95.09	75.08/82.58		85.75/88.69	88.78/95.00	90.92/95.96	75.56/83.05
10	44.50/32.63	67.33/63.00	80.03/87.11	66.59/69.83		44.45/32.63	67.66/63.00	80.53/86.67	66.75/69.83
11	45.34/34.50	83.50/91.00	85.69/94.20	67.30/71.84		45.18/34.42	84.16/91.00	85.93/93.30	67.62/71.84
12	44.48/32.24	67.00/63.00	80.03/87.11	66.59/69.60		44.40/32.24	67.33/63.00	80.53/86.67	66.75/69.60
13	44.53/32.63	67.33/63.00	80.03/87.11	66.90/70.31		44.47/32.63	67.66/63.00	80.53/86.67	67.06/70.31
14*	59.27/54.51	97.03/99.00	96.74/97.77	96.42/97.37		59.47/54.59	97.69/99.00	97.92/99.10	97.45/98.33
15	45.43/34.48	80.86/91.00	84.65/89.38	88.86/89.47		45.32/34.48	81.52/91.00	85.46/88.94	88.78/89.71
16	42.11/31.23	67.32/63.37	81.15/84.32	82.74/82.06		42.03/31.15	67.65/63.37	81.92/85.53	82.74/82.54
17	44.96/33.14	67.89/68.52	70.19/72.00	66.51/66.35		45.02/33.06	68.50/68.52	69.76/71.11	66.98/66.11
18	44.10/32.48	67.27/67.89	71.07/73.78	67.54/66.11		44.16/32.40	67.88/67.89	70.65/72.89	67.78/66.11
19	44.63/33.93	73.20/75.25	69.58/76.65	60.64/63.06		44.50/33.93	73.53/75.25	70.18/76.65	60.56/63.29
20	34.58/22.39	47.06/28.71	41.23/31.32	41.26/34.66		34.55/22.32	47.39/28.71	41.89/30.94	41.34/34.66
1: AvXc-GCoV(PP845453) 2: AvNp-GCoV(PP845452) 3: AvAi-GCoV(PP845465) 4: AvCt-GCoV(PP845464) 5: AvCa-GCoV(PP845467) 6:AvTt-GCoV(PP845466) 7:AvAc-GCoV(PP845444) 8:AvAa-GCoV(PP845446) 9:AvLl-GCoV(PP845470) 10:AvAp-GCoV(PP845431) 11:AvAz-GCoV(PP845436) 12:AvMp-GCoV(PP845420) 13:AvMs-GCoV(PP845388) 14:common gull GCoV*(OQ535494) 15:Shelduck_CoV(MK204411) 16:Duck_GCoV 2714(NC_048214) 17:AvCoV_IBV(NC_00…
