# Supplementary material for: Detection of Coronaviruses and Genomic Characterization of Gammacoronaviruses from Overwintering Black-Headed Gulls (Chroicocephalus ridibundus) in Yunnan Province, China
Source: Microorganisms. 2025 Apr 10;13(4):874. doi: 10.3390/microorganisms13040874 (PMC12029519; doi:10.3390/microorganisms13040874)
Supplement: Supplementary file 1 [file microorganisms-13-00874-s001.zip › Table S3.xlsx]

## Sheet: Sheet1
Table S3. Basic information on the positive samples obtained in this study.
Sequence	Type	Location	Collection date	Host	Genbank accession number
CoVCH-31	γ-CoV	Cuihu Park-Kunming City-Yunnan Province-China	05-Jan-2023	Chroicocephalus ridibundus	PQ676674
CoVCH-44	δ-CoV	Cuihu Park-Kunming City-Yunnan Province-China	05-Jan-2023	Chroicocephalus ridibundus	PQ676675
CoVCH-72	δ-CoV	Cuihu Park-Kunming City-Yunnan Province-China	05-Jan-2023	Chroicocephalus ridibundus	PQ676676
CoVCH-82	γ-CoV	Cuihu Park-Kunming City-Yunnan Province-China	05-Jan-2023	Chroicocephalus ridibundus	PQ676677
CoVCH-127	γ-CoV	Cuihu Park-Kunming City-Yunnan Province-China	05-Jan-2023	Chroicocephalus ridibundus	PQ676678
CoVCH-148	γ-CoV	Cuihu Park-Kunming City-Yunnan Province-China	05-Jan-2023	Chroicocephalus ridibundus	PQ676679
CoVCH-166	γ-CoV	Cuihu Park-Kunming City-Yunnan Province-China	05-Jan-2023	Chroicocephalus ridibundus	PQ676680
CoVCH-167	γ-CoV	Cuihu Park-Kunming City-Yunnan Province-China	05-Jan-2023	Chroicocephalus ridibundus	PQ676681
CoVCH-182	γ-CoV	Cuihu Park-Kunming City-Yunnan Province-China	05-Jan-2023	Chroicocephalus ridibundus	PQ676682
CoVCH-185	δ-CoV	Cuihu Park-Kunming City-Yunnan Province-China	05-Jan-2023	Chroicocephalus ridibundus	PQ676683
CoVCH-186	δ-CoV	Cuihu Park-Kunming City-Yunnan Province-China	05-Jan-2023	Chroicocephalus ridibundus	PQ676684
CoVCH-192	γ-CoV	Cuihu Park-Kunming City-Yunnan Province-China	05-Jan-2023	Chroicocephalus ridibundus	PQ676685
CoVCH-195	γ-CoV	Cuihu Park-Kunming City-Yunnan Province-China	05-Jan-2023	Chroicocephalus ridibundus	PQ676686
CoVCH-197	γ-CoV	Cuihu Park-Kunming City-Yunnan Province-China	05-Jan-2023	Chroicocephalus ridibundus	PQ676687
CoVDG-1	δ-CoV	Daguanlou Park-Kunming City-Yunnan Province-China	07-Jan-2023	Chroicocephalus ridibundus	PQ676688
CoVDG-3	γ-CoV	Daguanlou Park-Kunming City-Yunnan Province-China	07-Jan-2023	Chroicocephalus ridibundus	PQ676689
CoVDG-5	γ-CoV	Daguanlou Park-Kunming City-Yunnan Province-China	07-Jan-2023	Chroicocephalus ridibundus	PQ676690
CoVDG-7	δ-CoV	Daguanlou Park-Kunming City-Yunnan Province-China	07-Jan-2023	Chroicocephalus ridibundus	PQ676691
CoVDG-8	γ-CoV	Daguanlou Park-Kunming City-Yunnan Province-China	07-Jan-2023	Chroicocephalus ridibundus	PQ676692
CoVDG-14	δ-CoV	Daguanlou Park-Kunming City-Yunnan Province-China	07-Jan-2023	Chroicocephalus ridibundus	PQ676693
CoVDG-16	γ-CoV	Daguanlou Park-Kunming City-Yunnan Province-China	07-Jan-2023	Chroicocephalus ridibundus	PQ676694
CoVDG-17	γ-CoV	Daguanlou Park-Kunming City-Yunnan Province-China	07-Jan-2023	Chroicocephalus ridibundus	PQ676695
CoVDG-20	δ-CoV	Daguanlou Park-Kunming City-Yunnan Province-China	07-Jan-2023	Chroicocephalus ridibundus	PQ676696
CoVDG-22	γ-CoV	Daguanlou Park-Kunming City-Yunnan Province-China	07-Jan-2023	Chroicocephalus ridibundus	PQ676697
CoVDG-36	γ-CoV	Daguanlou Park-Kunming City-Yunnan Province-China	07-Jan-2023	Chroicocephalus ridibundus	PQ676698
CoVDG-37	γ-CoV	Daguanlou Park-Kunming City-Yunnan Province-China	07-Jan-2023	Chroicocephalus ridibundus	PQ676699
CoVDG-38	γ-CoV	Daguanlou Park-Kunming City-Yunnan Province-China	07-Jan-2023	Chroicocephalus ridibundus	PQ676700
CoVDG-40	γ-CoV	Daguanlou Park-Kunming City-Yunnan Province-China	07-Jan-2023	Chroicocephalus ridibundus	PQ676701
CoVDG-42	δ-CoV	Daguanlou Park-Kunming City-Yunnan Province-China	07-Jan-2023	Chroicocephalus ridibundus	PQ676702
CoVDG-49	δ-CoV	Daguanlou Park-Kunming City-Yunnan Province-China	07-Jan-2023	Chroicocephalus ridibundus	PQ676703
CoVDG-50	γ-CoV	Daguanlou Park-Kunming City-Yunnan Province-China	07-Jan-2023	Chroicocephalus ridibundus	PQ676704
CoVDG-52	δ-CoV	Daguanlou Park-Kunming City-Yunnan Province-China	07-Jan-2023	Chroicocephalus ridibundus	PQ676705
CoVDG-53	γ-CoV	Daguanlou Park-Kunming City-Yunnan Province-China	07-Jan-2023	Chroicocephalus ridibundus	PQ676706
CoVDG-62	δ-CoV	Daguanlou Park-Kunming City-Yunnan Province-China	07-Jan-2023	Chroicocephalus ridibundus	PQ676707
CoVDG-74	δ-CoV	Daguanlou Park-Kunming City-Yunnan Province-China	07-Jan-2023	Chroicocephalus ridibundus	PQ676708
CoVDG-79	δ-CoV	Daguanlou Park-Kunming City-Yunnan Province-China	07-Jan-2023	Chroicocephalus ridibundus	PQ676709
CoVHG-5	γ-CoV	Haigeng Dam-Kunming City-Yunnan Province-China	06-Jan-2023	Chroicocephalus ridibundus	PQ676710
CoVHG-13	γ-CoV	Haigeng Dam-Kunming City-Yunnan Province-China	06-Jan-2023	Chroicocephalus ridibundus	PQ676711
CoVHG-23	γ-CoV	Haigeng Dam-Kunming City-Yunnan Province-China	06-Jan-2023	Chroicocephalus ridibundus	PQ676712
CoVHG-37	γ-CoV	Haigeng Dam-Kunming City-Yunnan Province-China	06-Jan-2023	Chroicocephalus ridibundus	PQ676713
CoVHG-41	γ-CoV	Haigeng Dam-Kunming City-Yunnan Province-China	06-Jan-2023	Chroicocephalus ridibundus	PQ676714
CoVHG-43	γ-CoV	Haigeng Dam-Kunming City-Yunnan Province-China	06-Jan-2023	Chroicocephalus ridibundus	PQ676715
CoVHG-47	δ-CoV	Haigeng Dam-Kunming City-Yunnan Province-China	06-Jan-2023	Chroicocephalus ridibundus	PQ676716
CoVHG-48	γ-CoV	Haigeng Dam-Kunming City-Yunnan Province-China	06-Jan-2023	Chroicocephalus ridibundus	PQ676717
CoVHG-53	γ-CoV	Haigeng Dam-Kunming City-Yunnan Province-China	06-Jan-2023	Chroicocephalus ridibundus	PQ676718
CoVHG-56	γ-CoV	Haigeng Dam-Kunming City-Yunnan Province-China	06-Jan-2023	Chroicocephalus ridibundus	PQ676719
CoVHG-62	γ-CoV	Haigeng Dam-Kunming City-Yunnan Province-China	06-Jan-2023	Chroicocephalus ridibundus	PQ676720
CoVHG-66	δ-CoV	Haigeng Dam-Kunming City-Yunnan Province-China	06-Jan-2023	Chroicocephalus ridibundus	PQ676721
CoVHG-80	δ-CoV	Haigeng Dam-Kunming City-Yunnan Province-China	06-Jan-2023	Chroicocephalus ridibundus	PQ676722
CoVHG-92	γ-CoV	Haigeng Dam-Kunming City-Yunnan Province-China	06-Jan-2023	Chroicocephalus ridibundus	PQ676723
CoVHG-126	γ-CoV	Haigeng Dam-Kunming City-Yunnan Province-China	06-Jan-2023	Chroicocephalus ridibundus	PQ676724
CoVHG-147	γ-CoV	Haigeng Dam-Kunming City-Yunnan Province-China	06-Jan-2023	Chroicocephalus ridibundus	PQ676725
CoVHG-159	γ-CoV	Haigeng Dam-Kunming City-Yunnan Province-China	06-Jan-2023	Chroicocephalus ridibundus	PQ676726
CoVHG-164	γ-CoV	Haigeng Dam-Kunming City-Yunnan Province-China	06-Jan-2023	Chroicocephalus ridibundus	PQ676727
CoVHG-167	γ-CoV	Haigeng Dam-Kunming City-Yunnan Province-China	06-Jan-2023	Chroicocephalus ridibundus	PQ676728
CoVHG-173	γ-CoV	Haigeng Dam-Kunming City-Yunnan Province-China	06-Jan-2023	Chroicocephalus ridibundus	PQ676729
CoVHG-187	δ-CoV	Haigeng Dam-Kunming City-Yunnan Province-China	06-Jan-2023	Chroicocephalus ridibundus	PQ676730
CoVHG-191	γ-CoV	Haigeng Dam-Kunming City-Yunnan Province-China	06-Jan-2023	Chroicocephalus ridibundus	PQ676731
CoVHG-199	γ-CoV	Haigeng Dam-Kunming City-Yunnan Province-China	06-Jan-2023	Chroicocephalus ridibundus	PQ676732
CoVDLU1	γ-CoV	Haigeng Dam-Kunming City-Yunnan Province-China	06-Jan-2023	Chroicocephalus ridibundus	PQ676672
CoVDLU2	γ-CoV	Daguanlou Park-Kunming City-Yunnan Province-China	07-Jan-2023	Chroicocephalus ridibundus	PQ676673
