# Supplementary material for: Detection of Coronaviruses and Genomic Characterization of Gammacoronaviruses from Overwintering Black-Headed Gulls (Chroicocephalus ridibundus) in Yunnan Province, China
Source: Microorganisms. 2025 Apr 10;13(4):874. doi: 10.3390/microorganisms13040874 (PMC12029519; doi:10.3390/microorganisms13040874)
Supplement: Supplementary file 1 [file microorganisms-13-00874-s001.zip › Table S4.xlsx]

## Sheet: Sheet1
Table S4. Basic information on the reference strains in this study.
Sequence	Type	Location	Collection date	Host	Genbank accession number
AvXc-GammaCoV	γ-CoV	Shanghai-China	07-Sep-2022	Xenus cinereus	PP845453
AvNp-GammaCoV	γ-CoV	Shanghai-China	07-Sep-2022	Numenius phaeopus	PP845452
AvAi-GammaCoV	γ-CoV	Shanghai-China	25-Apr-2023	Arenaria interpres	PP845465
AvCt-GammaCoV	γ-CoV	Shanghai-China	19-Sep-2022	Calidris tenuirostris	PP845464
AvCa-GammaCoV	γ-CoV	Shanghai-China	09-Sep-2022	Charadrius alexandrinus	PP845467
AvTt-GammaCoV	γ-CoV	Shanghai-China	02-Sep-2021	Tringa totanus	PP845466
AvAc-GammaCoV	γ-CoV	Shanghai-China	07-Nov-2021	Anas crecca	PP845444
AvAa-GammaCoV	γ-CoV	Shanghai-China	18-Nov-2021	Anas acuta	PP845446
AvLl-GammaCoV	γ-CoV	Shanghai-China	24-Sep-2020	Limosa lapponica	PP845470
AvAp-GammaCoV	γ-CoV	Shanghai-China	29-Nov-2020	Anas platyrhynchos	PP845431
AvAz-GammaCoV	γ-CoV	Shanghai-China	02-Nov-2019	Anas zonorhyncha	PP845436
AvMp-GammaCoV	γ-CoV	Shanghai-China	23-Nov-2021	Mareca penelope	PP845420
AvMs-GammaCoV	γ-CoV	Shanghai-China	04-Dec-2020	Mareca strepera	PP845388
Common gull gammacoronavirus	γ-CoV	Poland	08-Feb-2019	Larus canus	OQ535494
Ruddy Turnstone GCoV	γ-CoV	Australia	2015	Arenaria interpres	MT993597
Shelduck_CoV	γ-CoV	Australia: Victoria	2017	Tadorna tadornoides	MK204411
Duck_GCoV 2714	γ-CoV	China	2014	duck	NC_048214
AvCoV_IBV	γ-CoV	-	-	-	NC_001451
AvCoV_IBV_9203	γ-CoV	India	2003	chicken	NC_048213
Canada goose coronavirus	γ-CoV	Canada	Aug-2017	Branta canadensis	NC_046965
Beluga Whale coronavirus SW1	γ-CoV	-	-	Delphinapterus leucas	NC_010646
