# Supplementary material for: Detection of Coronaviruses and Genomic Characterization of Gammacoronaviruses from Overwintering Black-Headed Gulls (Chroicocephalus ridibundus) in Yunnan Province, China
Source: Microorganisms. 2025 Apr 10;13(4):874. doi: 10.3390/microorganisms13040874 (PMC12029519; doi:10.3390/microorganisms13040874)
Supplement: Supplementary file 1 [file microorganisms-13-00874-s001.zip › Table S5.xlsx]

## Sheet: Sheet1
Table S5. Primers used for the whole-genome amplification of BHG-GCoV
Primer	Sequence (5'-3')	Region	Size
F271	GGTAGTGCCTAGAAACTCTTGAGGCGAC	ORF1ab	1485
R1756	CACGAGATCCTTAAGATCACGGCAC	ORF1ab
F1520	GTTGCTGACGTTTTGGCTGCT	ORF1ab	1231
R2751	GCCAAACGTTCATCCTCTTCATTAAC	ORF1ab
F2439	GTGGTGAACCTTGGACTAGTGTCTT	ORF1ab	1870
R4309	AACAGTCTTCTGTTTACAAGTGGCA	ORF1ab
F4094	GACAAGTTGGTTGCTGCCTATAA	ORF1ab	1592
R5686	AGCCATTACAGTAGACAACTGG	ORF1ab
F5350	GCCTCTTACACTCACTGTTCGTGG	ORF1ab	1345
R6695	GACGCTTAAGTTTATCAGACAACTCACC	ORF1ab
F6507	GCAATAGTCGACATGAAGTTAGTG	ORF1ab	1632
R8139	TGAAAATAGACACGATGAGGTTGC	ORF1ab
F7925	GCACCTAGCTGGTTCCCTCAAGATG	ORF1ab	1270
R9195	AACTTGCCCATAACATGACGTGGAC	ORF1ab
F8992	CCGTGCTACTGGTGTTGAAGTACTTTATAC	ORF1ab	1338
R10330	TGGCATAAACATCCAAGGCACAACAGTATC	ORF1ab
F10051	GTGTGCAATGGTTTTGTTTACTGTTGTGC	ORF1ab	1491
R11542	TGTCCAAGTACCTGCATCAGGTATTACC	ORF1ab
F11322	CCATGACAACTATGTACAAGGAAGCTC	ORF1ab	1525
R12847	CCGCAACAACATCAGACTTCAAATCCTC	ORF1ab
F12664	GCAGGTATGTTTCAGAATATGAAGC	ORF1ab	1548
R14212	TCATCTGAGTTATAGTAGGCAAGAC	ORF1ab
F14048	GCATATCTGCTAGTCAGGTTGTTG	ORF1ab	1782
R15830	GCATATTGCTGTTTGTGCAACTC	ORF1ab
F15610	CCTAGGCTTTCTATACCTTTGGTTTC	ORF1ab	1072
R16682	TCTGGTTTGACACAAACCATAAGG	ORF1ab
F16324	GATGCGCTGTGTGAAAAAGCTT	ORF1ab	1304
R17628	CCTCAAATGGTTAAATTGTTCACCAGGAG	ORF1ab
F17456	CCACACATGCTTGTGGACCCAA	ORF1ab	1183
R18639	GGCGTACATTTGTGCATGC	ORF1ab
F18386	GTGTCTTTAACCTGCCTGGTTGTA	ORF1ab	1484
R19870	TACCATCAGGCAACATTATTCCAACAC	ORF1ab
F19645	GAGTATGGTTCAGGTAAGTCTAAGGTAGT	ORF1ab	1586
R21231	GCATTTACAACAGCACCA	S
F20876	GGCTGTTTTGGTGGTAATACTGACTC	S	3143
R24019	AGACTTAGACAGCAAATCCATGACAAC	E
F23848	CATGACTGGTTGTTGTGGTTG	S	867
R24715	CCATCGGCACACTCTCTATAG	M
F24598	CGCCTCTTTAAGCGGTGTAAGTC	M	1906
R26504	GGTCTACAGTCTTTCCAGGAGCAAG	N
